# Supplementary material for: Natural variations in maternal behavior shape anxiety and hippocampal neurogenesis in offspring
Source: Life Sci Alliance. 2026 Feb 19;9(5):e202503419. doi: 10.26508/lsa.202503419 (PMC12920054; doi:10.26508/lsa.202503419)
Supplement: Supplementary file 1 [file LSA-2025-03419_SdataF1_F2_F3_F4_F5_F6.xlsx]

## Sheet: Fig.1
Fig 1B			Fig 1C					Fig 1D				Fig 1E			Fig 1H			Fig 1I
ID dams	Occurrence in the nest (%)		ID dams	Occurence in the nest	Occurance AB/LG			HMC	LMC			Yes	No		HMC	LMC		HMC	LMC
856	69.0455		856	69.05	42.12			40.25	94.5		HMC	25	1		4	3.67		61.2333	68.2667
857	92.7273		857	92.7273	75.24			101.85	107.5		LMC	27	23		3.75	3.75		55.0333	55.3
876	90.8636		876	90.86	67.83			26.68	39						3.25	3.5		63.8667	59.6
877	84		877	84	63.41			37.01	160						3.75	3.67		61.3333	66.2
878	97.5455		878	97.55	77			10.08	101						3.5	3.75		65.0667	64.9
881	98.5455		881	98.5455	79.26			22.82	65						3.25	3.75		71.5333	66.2
884	92.7778		884	92.7778	76.33			13.83	21.5						3.5	3		53.5	66.5333
887	91.5556		887	91.5556	63.89			16.64							4			64
931	86.365		931	86.3636	62.14			49.41							4			44.0667
932	87.5		932	87.5	74.5			21.18							3.5			54.8333
938	86		938	86	78.33			17.5							3			63.5
326	78.5935		58	65.71	57.0833
327	51.4502		59	84.28	75.2857
328	60.95		65	48.33	47.915
329	40.8546		82	69.375	62.625
73	61.9567		83	71.6667	71.0417
69	90.788		87	84.375	70.625
159	63.4
Fig 1F-G
Animal ID	In the nest	Passive nursing	Arched-back nursing	Contactingpups	Licking or grooming pups	Manipulating nest bedding	Outside the nest	Eating	Drinking	Self-grooming	Rearing	Resting away from litter	Pups retrieval (sec)	Dark time (sec)	DCX fractional volume	DCX fractional volume
69	90.788	3.89	77.65	2.5	10.35	1.8	9.21198	1.2	0.5	1.2	0	4.1	17.5	198.6	0.00220909	0.0216667
73	61.9567	8.24	43.57	5.4	6.1	6.4	38.0433	13.2	4.8	6.5	3	6.4	65	190.5	0.002025	0.0253333
159	63.4	7.55	33.65	4.8	3.8	7.6	36.6	10.3	3.4	5.4	2.1	7.5	21.5	199.6	0.00468461	0.02975
326	78.5935	6.33	22.4	6.45	4.2	5.9	21.4065	4.36962	3.09615	8.1	1.8	8.4	107.5	165.9	0.00191667	0.0405979
327	51.4502	5.88	35.1	1.2	5.2	5.5	48.5498	24.4996	4.69893	6.9	0.9	9.4	39	178.8	0.00245833	0.0288905
328	60.95	4.68	28.4	2.8	3.8	4.9	39.05	16.6092	2.19352	7.2	1.6	7.8	160	198.6	0.00197619	0.0812
329	40.8546	5.45	32.1	5.11	4.5	7.8	59.1454	27.2777	3.42406	6.4	2.5	8	101	194.7	0.00175	0.0567698
856	69.0455	6.41	42.12	6.31	6.52	5.51	30.9545	10.68	0.95	7.5	2.82	9	94.5	204.8	0.0108889	0.0437569
857	92.7273	0	75.2381	6.42857	11.1905	1.66667	7.27273	3.13131	0	1.0101	1.66667	1.46465	40.25	183.7	0.0108889	0.134
876	90.8636	3.61	67.83	4.83	10.83	1.67	9.13636	5.77	0	0.45	0	2.91	101.85	165.1	0.0144444	0.1562
877	84	3.36364	63.4091	4.5	11.5	0.954545	16	9.18182	2	1	4.09091	4.22727	26.68	191.6	0.0115	0.0775
878	97.5455	9	77	0.5	9	0.5	2.45455	0.5	0	0	0	2.12	37.01	184	0.0132857	0.101
881	98.5455	2.44318	79.2614	5.625	12.2159	0	1.45455	0.5	0	0	0.5	0	10.08	195.2	0.0160909	0.1664
884	92.7778	3.11	76.33	1.06	12.22	0.56	7.22222	1.61	0	1.06	1	3.56	22.82	214.6	0.012	0.178
887	91.5556	11.67	63.89	1.67	11.67	2.22	8.44444	6.33	2.5	0	1.5	3.11	13.83	160.5	0.0106667	0.122714
931	86.365	3.86364	62.1364	2.22222	8.59091	1.40909	13.635	1.86364	0.5	1.90909	0.954545	8.40909	16.64	192	0.0145	0.102143
932	87.5	5.5	74.5	2	3.5	1	12.5	2	0	1	2.5	6.5	49.41	132.2	0.00966667	0.06325
938	86	3.89	78.33	0	2.78	0	14	3	0.5	2	0	8	21.18	164.5	0.0140833	0.184429

## Sheet: Fig 2
Fig 2A			Fig 2B
HMC	LMC		HMC	LMC
0.0108889	0.00191667		0.134	0.0405979
0.0144444	0.00245833		0.1562	0.0288905
0.0115	0.00197619		0.0775	0.0812
0.0132857	0.00175		0.101	0.0567698
0.0160909	0.0108889		0.1664	0.0253333
0.012	0.002025		0.178	0.02975
0.0106667	0.00468461		0.122714
0.0145			0.102143
0.00966667			0.06325
0.0140833			0.184429
0.00220909			0.0216667
Fig 2E
ID	Occurrence in the nest	Nest scoring	Pups retrieval	Time in the dark chamber	DCX OB	DCX HC	Occurrence AB/LG	Number of pups
856	69.0455	3.75	94.5	204.8	0.0518645	0.0108889	24.32	8
857	92.7273	4	40.25	183.7	0.134	0.0108889	43.2143	2
876	90.8636	3.75	101.85	165.1	0.1562	0.0144444	39.33	2
877	84	3.25	26.68	191.6	0.0775	0.0115	37.4545	3
878	97.5455	3.75	37.01	184	0.101	0.0132857	43	2
881	98.5455	3.5	10.08	195.2	0.1664	0.0160909	45.7386	2
884	92.7778	3.25	22.82	214.6	0.178	0.012	44.275	1
887	91.5556	3.5	13.83	160.5	0.122714	0.0106667	37.78	3
931	86.365	4	16.64	192	0.102143	0.0145	35.3636	3
932	87.5	4	49.41	132.2	0.06325	0.00966667	39	3
938	86	3.5	21.18	164.5	0.184429	0.0140833	40.555	3
326	78.5935	3.67	107.5	165.9	0.0405979	0.00191667	13.3	5
327	51.4502	3.75	39	178.8	0.0288905	0.00245833	20.15	7
328	60.95	3.5	160	198.6	0.0812	0.00197619	16.1	6
329	40.8546	3.67	101	194.7	0.0567698	0.00175	18.3	8

## Sheet: Fig 3
Fig 3B			Fig 3C			Fig 3D			Fig 3E			Fig 3F			Fig 3G			Fig 3H			Fig 3I			Fig 3J			Fig 3K			Fig 3L			Fig 3M
HMC	LMC		HMC	LMC		HMC	LMC		HMC	LMC		HMC	LMC		HMC	LMC		HMC	LMC		HMC	LMC		HMC	LMC		HMC	LMC		HMC	LMC		HMC	LMC
20	85		0.00475	0.01583		0.172727	0.158442		0.0272727	0.0415584		81.592	65.59		42.78	39.52		20	25		0.01752	0.01892		0.13	0.136		0.07	0.064		72.7	75.59		38.748	40.651
165	13		0.02209	0.01916		0.0933333	0.114286		0.106667	0.0857143		81.02	73.17		39.15	40.33		168	34		0.01804	0.01816		0.142857	0.111765		0.0571429	0.0882353		75.41	86.23		36.938	37.167
20	131		0.0056	0.02133		0.192308	0.11875		0.00769231	0.08125		85	69.52		32.96	40.86		1	102		0.02642	0.02046		0.117749	0.12549		0.0822511	0.0745098		73.49	71.04		37.28	39.621
28	35		0	0.01848		0.175	0.145		0.025	0.055		82.14	75.84		40.65	36.41		5	48		0.006	0.01986		0.2	0.129167		0	0.0708333		75.6	75.79		35.73	37.051
0	2		0.01555	0.0025		0.142222	0.2		0	0		66.4	67.55		38.44	37.74		31	49		0.0024	0.01719		0.2	0.122449		0	0.077551		84.54	82.06		37.29	35.265
36	89		0.013	0.04005		0.130769	0.06		0.0577778	0.14		67.44	62.97		45.66	38.06		25	268		0.02528	0.02747		0.129032	0.0873134		0.0709677	0.112687		85.33	77.04		44.258	41.154
22	158		0.01276	0.02659		0.0857143	0.100662		0.0692308	0.0993377		68.45	77.94		42.43	37.45		34	254		0.00675	0.021		0.168	0.1		0.032	0.1		76.47	103		37.92	56.33
42	304		0.0194	0.03677		0.2	0.0392453		0.114286	0.160755		83.4	69.7		38.25	36.13		6	129		0.0082	0.03864		0.182353	0.080315		0.0176471	0.119685		87.39	81.68		44.404	41.586
44	57		0.04	0.0263		0.0930233	0.0985075		0	0.101493		71.57	63.94		39.55	47.37		50	53		0.00262	0.0134		0.166667	0.164341		0.0333333	0.0356589		77.66	80.39		40.264	51.437
144	76		0.01186	0.0281		0.0737589	0.0846154		0.106977	0.115385		78.98	67.96		40.79	57.74		30	14		0.01524	0.0093		0.152	0.188679		0.048	0.0113208		66.05	84.49		48.205	44.069
50	87		0.02024	0.0363		0.155556	0.0494382		0.126241	0.150562		81.52	66.28		38.73	50.6		0	111		0.00576	0.0279		0.18	0.0571429		0.02	0.142857		85.22	68.16		43.8	50.093
37	81		0.01256	0.017		0.0903226	0.0545455		0.0444444	0.145455		75.37	59.55		41.74	61.71		79	139		0	0.0212		0.116456	0.102703		0	0.0972973		78.49	82.37		37.837	47.819
140	98		0.03334	0.0235		0.135484	0.102083		0.109677	0.0979167		70.68	69.92		39.23	53.49		178	18		0.01747	0.0189		0.139394	0.146763		0.0835443	0.0532374		78.71	81.19		40.479	46.73
60	6		0.014	0.0276		0.0725806	0.2		0.0645161	0.00555556		71.29	75.88		38.8	37.64		66	14		0.01929	0.01		0.160656	0.188889		0.0606061	0.0111111		85.32	88.71		38.43	47.746
53	16		0.0099	0.0093		0.146341	0.2		0.127419	0.141176		75.16	49		44.1	56.4		61	9		0.01343	0.0082		0.128409	0.185714		0.0393443	0.0142857		84.7	76.8		39.978	49.235
83	55		0.01197	0.0048		0.155102	0.194444		0.0536585	0.0216216		72.96	69.13		38.2	34.63		176	41		0.01558	0.0066		0.120755	0		0.0715909	0.2		80.05	64.4		45.926	37.74
0	19		0	0.017		0.138462	0.0588235		0.044898	0.0666667		73.42	54.9		45.22	51.71		53	10		0.01662	0.024		0.150617	0.133333		0.0792453	0.0666667		80.6	51.57		45.513	54.022
7	39		0.00257	0.0065		0.183333	0.178378		0.0615385	0.114607		87.55	69.22		38.92	51.36		81	10		0.0118	0.0177		0.171429	0.15122		0.0493827	0.0487805		81.84	87.56		44.596	55.591
41	33		0.01226	0.0113		0.1	0.133333		0	0.03125		65.59	36.63		38.8	61.77		14	18		0.0032	0.0036		0.17	0.1		0.0285714	0.1		78.44	55.7		38.242	64.238
	34			0.0094			0.0853933		0.0166667	0.15			61.72			49.96		20	101		0.01005	0.0051		0.2	0.14		0.03	0.06		66.97	72.43		43.798	53.845
	77			0.0404			0.16875		0.1	0.116049			73.2			50.79		5	45		0.003	0.0184		0.178632	0.2		0	0		91.53	92.08		42.696	55.506
	69			0.0357			0.05			0.0619883			63.82			48.82		57	74		0.01087	0.0252		0.161404	0.166667		0.0213675	0.0333333		77.01	78.96		47.238	47.872
	186			0.0276			0.0839506			0.112121			67.68			45.54			78		0.00653	0.021			0.108911		0.0385965	0.0910891			72.45		44.254	54.221
	65			0.0303			0.138012			0.072			73.18			52.34			82			0.0448			0.124444			0.0755556			74.85			53.832
	126			0.0292			0.0878788			0.125			74.05			51.01			110			0.0134			0.0594595			0.140541			67.97			43.922
	208			0.0296			0.128			0.111628			73.86			50.05			99			0.0399			0.146154			0.0538462			91.07			53.808
	108			0.0288			0.075			0.0569231			71.67			44.69			128			0.0262			0.1			0.1			68.04			46.639
	143			0.0177			0.0883721			0.0507042			66.156			45.89			360			0.0369			0.127273			0.0727273			69.36			47.806
	69			0.0204			0.143077			0.0610526			70.1			48.27			260			0.0214			0.105051			0.0949495			74.13			47.301
	220			0.0284			0.149296			0.0852713			71.53			37.16			82			0.0254			0.128125			0.071875			79.69			46.275
	136			0.0171			0.138947			0.07			71.28			37.86			193			0.0278			0.122222			0.0777778			71.72			42.887
	38			0.0136			0.114729			0.04			75.27			49.78			161			0.0333			0.0992308			0.100769			84.18			57.47
	57			0.0162			0.13						69.97			54.83						0.021			0.0926829			0.107317			86.4			54.907
	61			0.0203			0.16						65.57			43.9						0.0265			0.105699			0.0943005			78.03			52.26
													69.98			45.38									0.122981			0.0770186			74.54			53.546

## Sheet: Fig 4
Fig 4A			Fig 4B			Fig 4C
HMC	LMC		HMC	LMC		HMC	LMC
40.2	67.3333		58.0333	87.0333		0.482304	0.826778
58.9	68.5333		78.4667	86.8667		0.552853	0.835084
55.8333	42.6667		71.2333	78.7		0.546327	0.506692
63.9333	63.8		72.8167	51.8		0.512108	0.348587
72.5	58.2333		64.5833	71.8667		0.53444	0.555106
45.1	82.5		60.4833	90.3		0.512358	1
57.9667	67.5667		50.9333	83.9667		0.426187	0.789855
68.5667	62.1667		68.6833	70.2667		0.445597	0.568948
24.9333	48.6333		54.65	75.5		0.445469	0.517872
45.3667	46.7		86.0167	73.3833		0.768213	0.474196
76.0667	68		72.0333	67.9833		0.445074	0.590613
46.4667	49.7667		76.45	76.5		0.647315	0.540417
52.6667	59.8667		71.25	66.3167		0.584404	0.498802
73.5	64.8333		82.9333	85.3667		0.410684	0.783896
47.9667	61.2667		63.7333	78.7333		0.784245	0.668667
76.1333	68.5667		67.5167	78.85		0.344549	0.733553
60.1667	69.2667		77.6667	73.6333		0.41374	0.673376
54.5333	69.1667		53.9667	79.3167		0.674764	0.744692
55.9	79.5667		63.2667	72.4333		0.332027	0.747596
55.1667	61.3667		82.8833	85.1		0.494871	0.750399
42.5	55.2333		56.4	75.75		0.612814	0.578372
40.0667	45.3		77.8833	66.7333		0.341496	0.377574
52.9667	55.3667		88.8333	70.4		0.64694	0.511579
56.7667	55.9333		58.65	75.2167			0.577678
	68.4333		80.1	71.6			0.640312
	49.1			57.6333			0.294999
	65.1			73.7			0.638033
	65.3			78.5167			0.700947
	61.7			66.4833			0.516842
	46.1667			77.5			0.52185
	61.4333			80.4			0.691283
	53			83.6333			0.659101
	65.8			90.25			0.854316
	56.6333			86.7333			0.730032
	67.1667			82.55			0.768388
	57.2			58.55			0.376995
	56.3			79.2333			0.631879
	60.4			85.3167			0.744755
	52.2667			85.0167			0.670302
	63.9333			82.1667			0.735435
	67.9			72.9			0.652191
	73.4333			87.4667			0.885264

## Sheet: Fig 5
Fig 5A			Fig 5B				Fig 5E
HMC	LMC		HMC	LMC			ID	DCX	Ki67	Time in the dark chamber	Thygmotaxis time	Anxiety score	n° of calls - PND5	Mean duration of calls - PND5	Proportion of simple calls - PND5	Proportion of elaborated calls - PND5	Mean peak frq - PND5	Mean peak amplituted - PND5	n° of calls - PND9	Mean duration of calls - PND9	Proportion of simple calls - PND9	Proportion of elaborated calls - PND9	Mean peak frq - PND9	Mean peak amplituted - PND9	Occurrence in the nest
13814.1	13494.9		0.033	0.0226857			856 -1	0.0226857	9470.09	67.3333	87.0333	0.826778	77	0.01583	0.158442	0.0415584	65.59	39.52	25	0.01892	0.136	0.064	75.59	40.651	69.0455
9180.96	14066.7		0.0291667	0.0190177			856 - 2	0.0190177	12546.5	68.5333	86.8667	0.835084	14	0.01916	0.114286	0.0857143	73.17	40.33	34	0.01816	0.111765	0.0882353	86.23	37.167	69.0455
14917	13280.5		0.0226667	0.0283939			856 - 3	0.0283939	10698.3	42.6667	78.7	0.506692	128	0.02133	0.11875	0.08125	69.52	40.86	102	0.02046	0.12549	0.0745098	71.04	39.621	69.0455
16716.9	9223.68		0.0303333	0.0245391			856 - 4	0.0245391	9587.03	63.8	51.8	0.348587	40	0.01848	0.145	0.055	75.84	36.41	48	0.01986	0.129167	0.0708333	75.79	37.051	69.0455
10537.6	8625.21		0.0305	0.0183476			856 - 5	0.0183476	11478.3	58.2333	71.8667	0.555106	2	0.0025	0.2	0	67.55	37.74	49	0.01719	0.122449	0.077551	82.06	35.265	69.0455
15868.9	10554.3		0.0303333	0.0183833			856 - 6	0.0183833	8987.25	82.5	90.3	1	90	0.04005	0.06	0.14	62.97	38.06	268	0.02747	0.0873134	0.112687	77.04	41.154	69.0455
17804	9810.14		0.017	0.0218839			856 - 7	0.0218839	10254.3	202	522.2	0.789855	151	0.02659	0.100662	0.0993377	77.94	37.45	2	0.021	0.1	0.1	103	56.33	69.0455
13288.5	12194		0.032	0.0206805			856 - 8	0.0206805	9987.25	205.6	521.2	0.568948	265	0.03677	0.0392453	0.160755	69.7	36.13	254	0.03864	0.080315	0.119685	81.68	41.586	69.0455
16527.3	13113.3		0.0326667	0.0181322			857 - 1	0.033	13814.1	128	472.2	0.180356	22	0.00475	0.172727	0.0272727	81.592	42.78	20	0.01752	0.13	0.07	72.7	38.748	92.7273
16103.2	9967.79		0.0311667	0.0187544			857 - 2	0.0291667	9180.96	191.4	310.8	0.482304	150	0.02209	0.0933333	0.106667	81.02	39.15	168	0.01804	0.142857	0.0571429	75.41	36.938	92.7273
14418.9	8808.29		0.0266667	0.024812			876-1	0.0226667	14917	174.7	431.2	0.552853	26	0.0056	0.192308	0.00769231	85	32.96	231	0.02642	0.117749	0.0822511	73.49	37.28	90.8636
15618	6035.73		0.0206667	0.0213893			876-2	0.00866667	16716.9	247.5	541.8	0.546327	24	0.058	0.175	0.025	82.14	40.65	1	0.006	0.2	0	75.6	35.73	90.8636
13193.8	8995.89		0.0226667	0.019822			877-1	0.00866667	10537.6	202.7	503.8	0.512108	0						5	0.0024	0.2	0	84.54	37.29	84
13781.1	10772.5		0.0206667	0.0186171			877-2	0.0303333	15868.9	186.5	421.6	0.53444	0						31	0.02528	0.129032	0.0709677	85.33	44.258	84
14756.4	10572.9		0.0225	0.0198291			877-3	0.0305	17804		348.2	0.175159	0						25	0.00675	0.168	0.032	76.47	37.92	84
12525.4	7421.26		0.0233333	0.0205191			878-1	0.0303333	21259.9	120.6	470.8	0.512358	0	0					34	0.0082	0.182353	0.0176471	87.39	44.404	97.5455
12734	4634.71		0.0266667	0.0138732			878-2	0.017	21960.5	176.7	427.4	0.426187	45	0.01555	0.142222	0.0577778	66.4	38.44	6	0.00262	0.166667	0.0333333	77.66	40.264	97.5455
13813.8	5088.16		0.0248333	0.0172123			881-1	0.032	13288.5	167.5	436.9	0.445597	26	0.013	0.130769	0.0692308	67.44	45.66	50	0.01524	0.152	0.048	66.05	48.205	98.5455
15772.7	4457.02		0.0223333	0.0121722			881-2	0.0326667	16527.3	191.8	387.5	0.445469	42	0.01276	0.0857143	0.114286	68.45	42.43	30	0.00576	0.18	0.02	85.22	43.8	98.5455
12288	3956.58		0.0225	0.0177411			887-1	0.0311667	16103.2	217.5	362.9	0.768213	43	0.0194	0.0930233	0.106977	71.57	39.55	79	0.01747	0.116456	0.0835443	78.49	37.837	91.5556
	5665.67			0.0169423			887-2			135.3	305.6	0.445074	141	0.04	0.0737589	0.126241	78.98	40.79	178	0.04136	0.0651685	0.134831	78.71	40.479	91.5556
	12104.6			0.0161965			887-3	0.0266667	14418.9	173.9	412.1	0.647315	54	0.01186	0.155556	0.0444444	81.52	38.73	66	0.01929	0.139394	0.0606061	85.32	38.43	91.5556
	15950.9			0.00948554			931-1	0.0206667	15618	205.7	327.9	0.584404	31	0.02024	0.0903226	0.109677	75.37	41.74	61	0.01343	0.160656	0.0393443	84.7	39.978	86.365
	9735.07			0.0124606			931-2	0.0226667	13193.8	74.8	516.1	0.410684	310	0.01256	0.135484	0.0645161	70.68	39.23	176	0.01558	0.128409	0.0715909	80.05	45.926	86.365
	8222.27			0.00721791			931-3	0.0206667	13781.1	136.1	432.2	0.784245	124	0.03334	0.0725806	0.127419	71.29	38.8	53	0.01662	0.120755	0.0792453	80.6	45.513	86.365
				0.00632602			932-1	0.0225	14756.4	228.2	458.7	0.344549	41	0.014	0.146341	0.0536585	75.16	44.1	81	0.0118	0.150617	0.0493827	81.84	44.596	87.5
				0.0112948			932-2	0.0233333	12525.4	139.4	427.5	0.41374	147	0.0099	0.155102	0.044898	72.96	38.2	14	0.0032	0.171429	0.0285714	78.44	38.242	87.5
				0.0129541			932-3	0.0266667	12734	158	497.6	0.674764	65	0.01197	0.138462	0.0615385	73.42	45.22	20	0.01005	0.17	0.03	66.97	43.798	87.5
				0.01397			938-1	0.0248333	13813.8	220.5	382.4	0.332027	0						5	0.003	0.2	0	57.46	42.696	86
				0.0124225			938-2	0.0223333	15772.7	143.9	405.1	0.494871	12	0.00257	0.183333	0.0166667	87.55	38.92	234	0.01087	0.178632	0.0213675	91.53	47.238	86
				0.013934			938-3	0.0225	12288	228.4	466	0.612814	40	0.01226	0.1	0.1	65.59	38.8	57	0.00653	0.161404	0.0385965	77.01	44.254	86
				0.012675			326-1	0.0181322	13494.9	180.5	323.8	0.517872	67	0.0263	0.0985075	0.101493	63.94	47.37	129	0.0134	0.164341	0.0356589	80.39	51.437	78.5935
				0.00944252			326-2	0.0187544	14066.7	163.6	379.6	0.474196	78	0.0281	0.0846154	0.115385	67.96	57.74	53	0.0093	0.188679	0.0113208	84.49	44.069	78.5935
							326-3	0.024812	13280.5	167.7	497.3	0.590613	89	0.0363	0.0494382	0.150562	66.28	50.6	14	0.0279	0.0571429	0.142857	68.16	50.093	78.5935
							326-4	0.0213893	9223.68	165.5	338.4	0.540417	77	0.017	0.0545455	0.145455	59.55	61.71	111	0.0212	0.102703	0.0972973	82.37	47.819	78.5935
							326-5	0.019822	8625.21	127.5	467.3	0.498802	96	0.0235	0.102083	0.0979167	69.92	53.49	139	0.0189	0.146763	0.0532374	81.19	46.73	78.5935
							327-1	0.0186171	10554.3	120.2	533	0.783896	7	0.0276	0.2	0	75.88	37.64	18	0.01	0.188889	0.0111111	88.71	47.746	51.4502
							327-2	0.0198291	9810.14	145.9	453	0.668667	4	0.0093	0.2	0	49	56.4	14	0.0082	0.185714	0.0142857	76.8	49.235	51.4502
							327-3	0.0205191	12194	140.1	440.3	0.733553	36	0.0048	0.194444	0.00555556	69.13	34.63	1	0.0066	0	0.2	64.4	37.74	51.4502
							327-4	0.0138732	13113.3	204	407.9	0.673376	17	0.017	0.0588235	0.141176	54.9	51.71	9	0.024	0.133333	0.0666667	51.57	54.022	51.4502
							327-5	0.0172123	9967.79	149.3	459	0.744692	37	0.0065	0.178378	0.0216216	69.22	51.36	41	0.0177	0.15122	0.0487805	87.56	55.591	51.4502
							327-6	0.0121722	8808.29	179.6	397.9	0.747596	6	0.0113	0.133333	0.0666667	36.63	61.77	4	0.0036	0.1	0.1	55.7	64.238	51.4502
							327-8	0.0177411	6035.73	194.5	512.2	0.750399	32	0.0094	0.16875	0.03125	73.2	50.79	10	0.0051	0.2	0	92.08	55.506	51.4502
							328-1	0.0169423	8995.89	183.8	472.4	0.578372	80	0.0404	0.05	0.15	63.82	48.82	18	0.0184	0.166667	0.0333333	78.96	47.872	60.95
							328-2	0.0161965	10772.5	205.7	473.1	0.377574	81	0.0357	0.0839506	0.116049	67.68	45.54	101	0.0252	0.108911	0.0910891	72.45	54.221	60.95
							328-3	0.00948554	10572.9	207.8	441.8	0.511579	171	0.0276	0.138012	0.0619883	73.18	52.34	45	0.021	0.124444	0.0755556	74.85	53.832	60.95
							328-5	0.0124606	7421.26	207.5	475.9	0.577678	125	0.0292	0.128	0.072	73.86	50.05	78	0.0134	0.146154	0.0538462	91.07	53.808	60.95
							328-6	0.00721791	4634.71	238.7	434.6	0.640312	208	0.0296	0.075	0.125	71.67	44.69	82	0.0399	0.1	0.1	68.04	46.639	60.95
							329-1	0.00632602	5088.16	184.1	510.6	0.294999	86	0.0288	0.0883721	0.111628	66.156	45.89	110	0.0262	0.127273	0.0727273	69.36	47.806	40.8546
							329-2	0.0112948	4457.02	165.7	454.5	0.638033	130	0.0177	0.143077	0.0569231	70.1	48.27	99	0.0369	0.105051	0.0949495	74.13	47.301	40.8546
							329-3	0.0129541	3956.58	135.9	400.4	0.700947	71	0.0204	0.149296	0.0507042	71.53	37.16	128	0.0214	0.128125	0.071875	79.69	46.275	40.8546
							329-4	0.01397	5665.67	166.1	422.4	0.516842	190	0.0284	0.138947	0.0610526	71.28	37.86	360	0.0254	0.122222	0.0777778	71.72	42.887	40.8546
							329-5	0.0124225	12104.6	167.8	451.3	0.52185	129	0.0171	0.114729	0.0852713	75.27	49.78	260	0.0278	0.0992308	0.100769	84.18	57.47	40.8546
							329-6	0.013934	15950.9	205.3	429.6	0.691283	40	0.0136	0.13	0.07	69.97	54.83	82	0.0333	0.0926829	0.107317	86.4	54.907	40.8546
							329-7	0.012675	9735.07	147.3	345.8	0.659101	35	0.0162	0.16	0.04	65.57	43.9	193	0.021	0.105699	0.0943005	78.03	52.26	40.8546
							329-8	0.00944252	8222.27	195.3	442.2	0.854316	61	0.0203	0.15	0.0654	69.98	45.38	161	0.0265	0.122981	0.0770186	74.54	53.546	40.8546

## Sheet: Fig 6
Fig 6B			Fig 6C			Fig 6D			Fig 6E			Fig 6F			Fig 6G			Fig 6I			Fig 6J			Fig 6K
HMC	LMC		HMC	LMC		HMC	LMC		HMC	LMC		HMC	LMC		HMC	LMC		HMC	LMC		HMC	LMC		HMC	LMC
9	39		0.005	0.0114		0.133333	0.114286		0.0666667	0.0171429		82.31	75.69		39.7	40.293		120819	135118		122803	57221.1		0.0223607	0.0123747
150	126		0.023	0.0154		0.105333	0.112698		0.088	0.0603175		80.69	77.17		39.29	39.359		140957	135630		84367.1	53982.9		0.016345	0.0129284
17	85		0.006	0.0175		0.188235	0.129412		0	0.0705882		79.39	83.3		40.2	40.892		121269	134386		96847	54340.1		0.0258669	0.0163649
211	131		0.0236	0.0117		0.0981308	0.117557		0.101869	0.0687023		83.89	86.57		38.62	37.54		137366	86306.8		59461.1	66242.3		0.0167888	0.0137556
121	99		0.0288	0.0241		0.0733813	0.0989899		0.120863	0.0888889		83.6	75.56		42.66	39.88		115014	80983		63495.9	50383.1		0.0152947	0.00641335
86	268		0.0159	0.0294		0.144186	0.0985075		0.055814	0.101493		85.47	77.59		38.87	43.14		112721	144742		40456.7	70463		0.0098417	0.0139308
80	39		0.0067	0.008		0.1825	0.103704		0.0175	0.0444444		85.69	59.59		36.98	46.26		125483	122842		30107.9	86753.2		0.0256636	0.0145306
173	135		0.0313	0.0132		0.0901734	0.114074		0.109827	0.0577778		85.03	79.49		41.51	44.359		151234	103193		60510.5	68876.7		0.0189734	0.0228896
192	173		0.0104	0.0169		0.155208	0.108671		0.0458333	0.0647399		85.33	74.54		36.63	43.13		123383	109240		54856.8	73594.4		0.0159897	0.0192133
33	212		0.0056	0.0192		0.187879	0.113208		0.0121212	0.0745283		84.56	87.91		33.93	41.109		127052	130960		122053	72947.7		0.063604	0.0247388
11	231		0.0064	0.0117		0.181818	0.150649		0.0181818	0.047619		79.56	80		34.04	42.74		134138	95406.6		113165	60709.8		0.0642252	0.0255705
85	287		0.0112	0.0196		0.171765	0.103136		0.0282353	0.0836237		78.95	81.12		34.19	45.256			111102		148284	53660.2		0.0846881	0.0203574
6	151		0.004	0.0321		0.2	0.0913907		0	0.0781457		84.24	80.78		36.24	41.588			99741.2		136880	59632.2		0.0478333	0.0149659
209	72		0.0155	0.0091		0.136842	0.181818		0.0631579	0.0181818		86.21	85.23		35.24	42.738			119341			79294.7			0.0236485
51	324		0.0057	0.0277		0.196078	0.0944444		0.00392157	0.113889			82.17		41.88	46.73			109595			59730.9			0.0184298
36	182		0.0065	0.021		0.188889	0.091358		0.0111111	0.0981481			77.17			41.65			77826.9			66927			0.0318939
	325			0.0259			0.0934066			0.107692			83.33			42.26			112952			53284.1			0.0169554
	57			0.0227			0.107692			0.0898462			89.02			41.44			99741.2			54469.1			0.0114883
	37			0.0186			0.122807			0.077193			75.27			39.23			100335			79294.7			0.0123312
	108			0.012			0.148148			0.0518519			60.83			39.02			132234			52086.4			0.0127043
	360			0.0109			0.140741			0.05			76.96			34.48			122427			64947.6			0.017481
	124			0.0448			0.0855556			0.121667			79.25			40.36						51533.7			0.0172617
	38			0.0313			0.0919355			0.122581			76.66			41.31									0.0198123
	146			0.0282			0.0965517			0.103448			86.1			38.91
	98			0.0268			0.123288			0.0931507			79.5			41.38
	46			0.0176			0.110204			0.0877551			86.81			42.31
	122			0.0266			0.0869565			0.1			80.71			39.32
				0.0218			0.113115			0.0868852						44.97
Fig 6L
ID	HopX	Ki67	n° of calls	Mean duration of calls	Proportion of simple calls	Proportion of elaborated calls	Mean peak frq	Mean peak amplitude	Occurrence in the nest
058 - 1	165457	35050.9	35	0.0114	0.114286	0.0171429	75.69	40.293	65.71
058 - 2	135118	57221.1	126	0.0154	0.112698	0.0603175	77.17	39.359	65.71
058 - 3	166028	53982.9	0	0	0	0	0	0	65.71
058 - 4	135630	54340.1	85	0.0175	0.129412	0.0705882	83.3	40.892	65.71
058 - 5	134386	66242.3	131	0.0117	0.117557	0.0687023	86.57	37.54	65.71
058 - 6	86306.8	50383.1	99	0.0241	0.0989899	0.0888889	75.56	39.88	65.71
058 - 7	80983	70463	268	0.0294	0.0985075	0.101493	77.59	43.14	65.71
058 - 8	144742	86753.2	27	0.008	0.103704	0.0444444	59.59	46.26	65.71
059 - 1	120819	122803	9	0.005	0.133333	0.0666667	53	39.7	84.28
059 - 2	84138.6	84367.1	150	0.023	0.105333	0.088	82.31	39.29	84.28
059 - 3	140957	96847	17	0.006	0.188235	0	80.69	40.2	84.28
065 - 1	122842	68876.7	135	0.0132	0.114074	0.0577778	82.17	44.359	48.33
065 - 2	103193	73594.4	173	0.0169	0.108671	0.0647399	77.17	43.13	48.33
065 - 3	109240	72947.7	212	0.0192	0.113208	0.0745283	83.33	41.109	48.33
065 - 4	130960	60709.8	231	0.0117	0.150649	0.047619	89.02	42.74	48.33
065 - 5	95406.6	53660.2	287	0.0196	0.103136	0.0836237	75.27	45.256	48.33
065 - 6	111102	59632.2	151	0.0321	0.0913907	0.0781457	60.83	41.588	48.33
065 - 7	99741.2	79294.7	11	0.0091	0.181818	0.0181818	76.96	42.738	48.33
065 - 8	119341	59730.9	72	0.0277	0.0944444	0.113889	79.25	46.73	48.33
065 - 9	109595	66927	324	0.021	0.091358	0.0981481	76.66	41.65	48.33
082 - 2	77826.9	53284.1	325	0.0227	0.107692	0.0898462	89.5	41.44	69.37
082 - 6	112952	54469.1	108	0.0109	0.140741	0.05	79.49	34.48	69.37
082 - 7	99741.2	79294.7	360	0.0448	0.0855556	0.121667	79.54	40.36	69.37
083 - 1	100335	52086.4	124	0.0313	0.0919355	0.122581	87.91	41.31	71.66
083 - 10	122427	51533.7	122	0.0218	0.113115	0.0868852	85.23	44.97	71.66
083 - 2	132234	64947.6	29	0.0282	0.0965517	0.103448	80.41	38.91	71.66
087 - 1	121269	59461.1	214	0.0236	0.0981308	0.101869	79.39	38.62	84.37
087 - 2	137366	63495.9	139	0.0288	0.0733813	0.120863	83.89	42.66	84.37
087 - 3	115014	40456.7	86	0.0159	0.144186	0.055814	83.6	38.87	84.37
087 - 4	64295.3	30107.9	80	0.0067	0.1825	0.0175	85.47	36.98	84.37
087 - 5	112721	60510.5	173	0.0313	0.0901734	0.109827	85.69	41.51	84.37
087 - 6	125483	54856.8	192	0.0104	0.155208	0.0458333	85.03	36.63	84.37
114 - 1	151234	122053	33	0.0056	0.187879	0.0121212	85.33	30.94	95.35
114 - 2	123383	113165	11	0.0064	0.181818	0.0181818	84.56	33.93	95.35
114 - 3	127052	148284	85	0.0112	0.171765	0.0282353	79.56	34.04	95.35
114 - 4	124138	136880	6	0.004	0.2	0	66.1	34.19	95.35
